# Supplementary material for: Curing autoimmune diabetes in mice with islet and hematopoietic cell transplantation after CD117 antibody-based conditioning
Source: J Clin Invest. 2025 Nov 18;136(1):e190034. doi: 10.1172/JCI190034 (PMC12721898; doi:10.1172/JCI190034)
Supplement: Supporting data values [file jci-136-190034-s066.xlsx]

## Sheet: 1C
	Overall	CD3	CD19	CD11b	CD49b
27L	92.77	94.3	97.2	88.7	85.7
27R	94.37	96	97.5	90.9	85.6
27LL	94.08	86.3	96.9	88.1	86.5
27RR	94.37	93.7	96.6	91.1	88.6
27NP	91.11	69.9	93.9	93.6	88.8
29L	93.49	51.5	91.5	95.3	94.86
29R	92.61	63.5	92.5	94	90.87
29LL	94.61	80.4	93.3	95.8	92.48
29RR	93.88	70.7	86.9	97.4	96.21
29NP	20.26	54.1	61.6	12.8	11.46
30L	89.35	81.9	92.9	87.2	87.01
30R	34.15	59.3	91.3	26.1	27.72
30LL	90.23	78.6	91.7	90.7	88.04
30RR	91.48	80.7	92	92.4	90.77
30NP	91.08	88.1	93.5	81	80.33

## Sheet: 1D
Weeks	Overall															T cells															B cells															Myeloid cells
	27L	27R	27LL	27RR	27NP	29L	29R	29LL	29RR	29NP	30L	30R	30LL	30RR	30NP	27L	27R	27LL	27RR	27NP	29L	29R	29LL	29RR	29NP	30L	30R	30LL	30RR	30NP	27L	27R	27LL	27RR	27NP	29L	29R	29LL	29RR	29NP	30L	30R	30LL	30RR	30NP	27L	27R	27LL	27RR
4	92.77	94.37	94.08	94.37	91.11	93.49	92.61	94.61	93.88	20.26	89.35	34.15	90.23	91.48	91.08	94.3	96	86.3	93.7	69.9	51.5	63.5	80.4	70.7	54.1	81.9	59.3	78.6	80.7	88.1	97.2	97.5	96.9	96.6	93.9	91.5	92.5	93.3	86.9	61.6	92.9	91.3	91.7	92	93.5	88.7	90.9	88.1	91.1
8	93.91	97.78	97.65	95.81	95.25	93.02	94.74	96.23	96.75	11.65	92.64	82.51	94.99	95.74	95.01	99.3	99.1	99.1	99	98	89.2	96.3	98.8	98.9	18.8	97.9	88.4	97.7	96.9	98.8	98.1	98.7	98.4	98.1	96.4	97.7	97	97.9	97	2.33	96.8	89.2	97.5	96.7	96.4	84	92.1	90.2	86.7
12	96.8	97.2	97	97.5	95.1	93.57	96.53	97.96	97.77	6.88	97.61	88.49	97.28	96.98	96.15	99.6	99.6	99.6	99.6	99.7	94	98.4	99.5	99.5	8.85	99.3	95.5	99.2	99.3	99.7	98.3	99.1	98.3	98.6	97.3	96.6	96.6	97.1	96.7	0.03	96.2	82.1	96.3	96.5	95.5	84.2	94	89.9	92.4
16	98.66	99.11	98.81	98.87	97.92	92.1	94.36	97.93	94.02	4.33	94.72	75.61	97.73	95.71	95.54	99.6	99.6	99.6	99.3	99.1	92.6	98.2	99.3	98.8	7.25	96.5	84	99.3	98.9	98.7	98.3	98.8	98.7	99	97.9	96.9	97.5	97.9	97.9	0.2	95.8	84	97.9	96.7	96.2	88.3	90.8	87.2	93.1
20	98.44	98.94	98.67	98.66	98.31	95.07	96.85	97.96	97.32	1.57	95.8	81.33	98.09	95.09	97.52	99.5	99.5	99.3	99	98.8	92.5	97.7	99.2	99.1	2.08	97.7	87.3	99.6	99.2	99.6	98.1	99.1	98.7	98.7	98.2	96.7	97.3	97.8	97.6	0	95.4	81.4	98	96	97.1	90.7	87.3	84.7	92.7
[truncated: 26 more columns]

## Sheet: 1E
	Overall	CD3	CD19	CD11b	CD49b
27L	94	98.68	93.39	87.79	89.02
27R	96	98.8	96.15	87.89	86.56
27LL	95.3	98.45	95.38	87.86	87.01
27RR	96.1	98.63	96.07	92.48	88.75
27NP	96.1	97.98	95.34	96.67	93.41
29L	91.31	90.54	92.58	75.93	94.3
29R	93.14	96.21	93.45	83.71	82.15
29LL	94.58	98.18	94.77	81.76	82.18
29RR	94.76	97.94	94.93	83.81	82.25
29NP	1.7	4.41	0.11	0.45	1.02
30L	92.44	96.57	92.1	83.5	74.96
30R	68.53	79.64	65.34	36.76	40.34
30LL	95.01	98.29	94.93	82.58	84.54
30RR	92.24	98.18	93.19	58.61	69.85
30NP	93.26	98.24	92.33	82.76	78.53

## Sheet: 1F
	Overall	CD3	CD19	CD11b	CD49b	LSK
27L	90	54.59	95.53	90.26	62.53	65.1
27R	82.1	57.96	95.56	78.93	76.4	71.4
27LL	87.7	56.94	97.84	86.52	70.8	90
27RR	93	59.35	98.03	93.88	69.03	44.2
27NP	96.6	54.18	98.17	99.04	75.56	76.7
29L	78.62	54.28	95.33	62.75	83.68	36.6
29R	80.83	52.16	93.49	72.82	65.18	78.3
29LL	85.62	56.84	98.42	75.83	57.26	50
29RR	87.16	53.51	98.05	77.61	63.06	72.7
29NP	2.06	7.87	0.36	1.48	1.13	0
30L	87.33	52.82	95.89	83.22	66.19	64.7
30R	58.72	42.43	76.93	47.63	38.24	45.5
30LL	93.24	61.85	97.39	94.08	76.87	97.1
30RR	75.43	64.89	95.95	58.65	46.6	44.1
30NP	80.22	56.14	90.63	70.87	58.89	85.7

## Sheet: 2C
Conditioned Alone
Intra-Insulitis	11
Peri-Insulitis	12
Insulitis Free	10
Total	33
Chimeras
Intra-Insulitis	1
Peri-Insulitis	5
Insulitis Free	28
Total	34
Naive
Intra-Insulitis	11
Peri-Insulitis	10
Insulitis Free	7
Total	28

## Sheet: 3B
	Overall	CD3	CD19	CD11b	CD49b
5L	89.46	94.6	96.3	49.1	73.9
1LL	9.81	88.6	8.18	1.98	5.4
4RR	18.33	87.8	3.32	1.84	6.55
6RR	93.51	47.7	95.1	86.4	93.2
7NP	92.69	86.9	92.9	86.1	88.8
6R	95.21	67.2	97.4	61.5	78.21
6LL	91.37	59.7	95.5	74.2	86.46
8RR	93.2	73.5	96	84.8	85.68
7L	64.4	58.09	90.55	15.1	25.49
11R	98	85.51	98.35	94.1	93.04
12L	97.24	66.9	97.7	89.984	94.23
13LL	86.04	43.9	90.6	77.71	84.25
13NP	93.23	81.6	93	82.854	91.79
13L	95.78	92.7	98.8	90.4	90.7
11RR	55.26	37.4	77.6	36.5	38.37
17L	36.4	52.3	38	35.2	36.6
22LL	93.4	31.8	95.9	92.7	91
18RR	52	86	70.6	10.4	22.3
22RR	68.4	39.8	83.3	67.7	70.1

## Sheet: 3C
Weeks	Overall																			T cells																			B cells
	5L	1LL	4RR	6RR	7NP	6R	6LL	8RR	7L	11R	12L	13LL	13NP	13L	11RR	17L	22LL	18RR	22RR	5L	1LL	4RR	6RR	7NP	6R	6LL	8RR	7L	11R	12L	13LL	13NP	13L	11RR	17L	22LL	18RR	22RR	5L	1LL	4RR	6RR	7NP	6R	6LL	8RR	7L	11R	12L
4	89.46	9.81	18.33	93.51	92.69	95.21	91.37	93.2	64.4	98	97.24	86.04	93.23	95.78	55.26	36.4	93.4	52	68.4	94.6	88.6	87.8	47.7	86.9	67.2	59.7	73.5	58.09	85.51	66.9	43.9	81.6	92.7	37.4	52.3	31.8	86	39.8	96.3	8.18	3.32	95.1	92.9	97.4	95.5	96	90.55	98.35	97.7
8	96.52	16.3	22.58	98.1	96	95.53	94.92	95.75	90.33	99.67	98.79	96.22	99.53	99.4	48.09					99.5	43.7	34.8	98.9	98.5	98.3	95.8	99	94.9	93.2	99.1	98.9	99.5	99.7	91.4					97.9	0.06	0.02	91.1	97.6	97.3	94.2	97	91	99.4	98.8
12	96.58	6.68	19.45	97.27	97.27	97.81	97.41	96.74			97.48	93.14	96.61							99.6	52.3	59.1	98.8	99.4	99.11	98.45	99.24			99.2	98.9	99.4							97.5	9.54e-05	0.05	98.8	97.3	98.28	98.15	96.94			98.6
16	96.53	3.87	7.53	97.04	97.34	98.49	98.45	98.53			98.69	96.46	99.21							99.2	6.85	10.5	99	99.4	99	99.3	99.1			99.2	98.9	99.7							97.4	0.04	0.03	98.3	96.3	98.6	98.6	99			98.8
20	98.04	2.17	5.06	98.58	97.89	98.07	96.58	97.25			98.4	95.1	96.1							99.3	3.67	7.35	98.9	99.3	99.4	98.8	99			99.4	99	99.7							98.4	0.01	0.05	99	98.1	98	97.9	97.7			99.1
[truncated: 46 more columns]

## Sheet: 3D
	Overall	CD3	CD19	CD11b	CD49b	LSK
5L	70.25	87.49	96.64	41.08	47.95	31.2
1LL	0.3	2.28	0.12	0.05	0.48	0
4RR	0.49	11.85	0.02	0	0	0
6RR	72.1	78.69	98.14	56.26	65.62	63.3
7NP	69.06	78.16	97.1	38.22	57.59	35.1
6R	70.81	62.96	94.74	61.76	54.44	48.3
6LL	78.35	51.02	96.03	72.25	64.6	72.7
8RR	74.92	49.09	94.97	71.46	60.21	42.9
12L	87.1	56.41	96.38	84.78	78.48	81
13LL	71.98	56.85	95.77	59.82	70.01	53.8
13NP	77.22	45.94	98.98	65.83	71.41	66.7

## Sheet: 4A
	NOD					NOD:B6									Conditioned NOD
	19L	19R	19LL	19RR	19NP	29L	29R	29LL	29RR	30L	30R	30LL	30RR	30NP	32L	32R	32LL	32RR	32NP	33L	33R	33LL	33RR	33NP
pLN	0.18	0.1	0.46	0.13	0.35	0.03	0.03	0.06	0.09	0.12	0.23	0.05	0.12	0.06	0.47	0.22	0.19	0.06	0.09	0.26	0.12	0.15	0.13	0.1
spleen	0.36	0.09	1.14	0.2	0.58	0.05	0.11	0.04	0.04	0.14	0.15	0.09	0.13	0.07	0.76	0.23	0.14	0.06	0.07	0.64	0.27	0.17	0.22	0.07

## Sheet: 4B
	NOD						NOD:B6 with B6 islets
	16R	15RR	20NP	28NP	22R	22NP	6R	6LL	8RR	5L	6RR	7NP	12L	13LL	13NP
pLN	0.09	0.19	0.4	0.87	0.15	0.61	0.04	0.038	0.08	0.057	0.041	0.057	0.1	0.1	0.096
spleen	0.43	0.24	0.6	2.04	0.48	1.11	0.14	0.22	0.13	0.36	0.044	0.051	0.051	0.044	0.037
PB	0.34	0.26	0.45	1.22	1.63	1.03	0.044	0.05	0.099				0	0.096	0.08

[truncated: 28 more sheets: 5A, 5B, 5C, 5D, 5E, 5F, 6A, 6B, 6C, 7A, 7B, S1B, S1C, S1D, S1E, S2C, S2D, S4C, S4E, S5A …]
